# Supplementary material for: Utility of a ready-to-use PCR system for neuroendocrine tumor diagnosis
Source: PLoS One. 2019 Jun 27;14(6):e0218592. doi: 10.1371/journal.pone.0218592 (PMC6597157; doi:10.1371/journal.pone.0218592)
Supplement: S1 Dataset — (XLSX) [file pone.0218592.s001.xlsx]

## Sheet: Yield_Efficiency
RNA EFFICIENCY (I)			RNA YIELD (SET II)				EFFICIENCY (SET (II)				WREN RNA EFFICIENCY (III)			SCMD RNA EFFICIENCY (III)			WREN RNA EFFICIENCY (IV)
RNA ng/ml	260/280		Control	Non-NET-controls	NET		Control	Non-NET-controls	NET		RNA ng/ml	260/280		RNA ng/ml	260/280		RNA ng/ml	260/280
5.6	1.91		8.8	6.4	14.1		1.64	1.69	2.08		1.9	1.94		1.5	1.81		11.2	1.94
19.7	1.88		5.8	9.3	16.5		1.57	2.03	1.86		7	1.92		4	1.8		6.6	1.92
9.8	1.78		9	11.7	13.7		1.76	1.95	1.99		9.1	1.71		8.8	2.1		13.5	1.71
5.6	2.23		7.5	12.5	117.8		1.85	1.96	2.19		10.1	1.75		5	1.92		9.4	1.75
5.6	2.03		10.3	12.2	137		1.73	1.93	2.19		8.1	1.91		8.1	1.83		8.1	1.91
10.3	1.8		7.2	9.7	61		1.72	2.27	2.3		3.2	1.86		3.5	2		3.9	1.76
4.4	2.22		6.9	9.2	87.8		1.74	2.08	2.22		3.2	1.85		4.5	1.78		7	1.85
4.4	2.22		7	9.8	73.4		1.75	1.81	2.3		2.9	1.81		3.1	1.91		9.1	1.81
6.5	2.06		6.9	10.7	56.2		1.65	1.91	2.36		3.9	1.66		5.7	1.93		8.1	1.76
6.7	2.1		6.8	12.8	42.6		1.61	2.06	2.3		5.7	1.87		5.3	1.81		3.2	1.87
8.8	2.06		7.1	9.6	117.6		1.7	1.77	2.16		4.6	1.87		5.5	1.82		3.2	1.87
7.7	1.9		6	20.5	61.8		1.63	1.88	2.25		6.6	2.07		6.1	2		2.9	2.07
9	2		4	12	53.5		1.67	1.78	2.23		4.6	2.07		3.7	2		2.9	2.07
8.7	1.92		5.4	12.8	102		1.61	2.05	2.17		3.9	2.04		4.2	1.75		5.7	2.04
6.8	2.11		7.4	16	59.2		1.58	1.97	2.24		3.9	1.79		8.4	1.8		4.6	1.81
11.4	1.76		6.2	5.9	40.2		1.52	1.85	2.34		6.8	1.87		4.5	1.8		3.6	2.07
6.4	1.74		11	8.4	26.5		1.75	2.06	2.18		10.7	1.84		3.1	1.84		4.6	1.84
9.4	1.74		6	10	28.8		1.65	1.9	2.39		3.2	1.67		1.7	1.79		3.9	1.76
7.1	1.79		5.4	8	105.7		1.64	2.19	2.17								3.9	1.76
7.6	1.91		17.4	11.8	5.6		1.9	1.69	1.91								6.8	1.74
12.7	2.09		12.2	7.7	19.7		1.89	1.77	1.98								10.7	1.78
14	1.98		6.4	7.9	9.8		1.73	1.66	1.78								10.1	1.71
5.9	1.98		8.8	7.6	5.6		1.82	1.81	2.03								3.2	2.1
8.1	2.03		7.6	6.8	5.6		1.99	1.71	2.03								2.1	2.1
7.6	2.01		12.9	8.2	10.3		1.75	1.81	1.8								8.8	2.02
8.9	1.66		13.7	15	4.4		1.82	1.95	2.22								4.4	2.13
8.4	1.71		9.1	15.4	4.4		1.85	1.99	2.22								3.1	2.2
6.5	2.04		13.3	17.1	6.5		1.78	1.98	2.06								2.3	1.91
4.2	2.08		11.3	11	6.7		1.9	2.05	2.1								2.5	2.17
8.4	2.18		12.6	7.8	8.8		1.92	1.84	2.06								2.6	2.1
3.5	2.13			2.1	7.7			1.8	1.9								5	2.05
6.8	2.02			8.8	9			2.05	2								6	1.84
5.6	1.8			4.4	8.7			1.82	1.92								8.1	2.11
4	2.09			3.1	6.8			1.81	2.11								7.4	2.12
6.2	1.59			4.7	11.4			1.81	1.76								5.7	1.91
5.5	1.69			2.3	6.4			1.81	1.74								3.5	1.97
5.1	2.07			2.5	9.4			1.81	1.74								4.6	1.93
9.3	1.82			2.6	7.1			1.81	1.79								5	1.82
9.6	1.88			5	7.6			1.82	1.91								4.9	1.85
8.5	2.03			6	12.7			1.81	2.09								5	1.96
4	1.59			8.1	14			1.81	1.98								4.6	1.99
6	2.25			7.4	5.9			1.81	1.98								5.3	1.73
6	2.25			5.7	8.1			1.82	2.03								10.4	1.8
5.9	2.22			3.5	7.6			1.79	2.01								15.5	1.84
				4.6	8.9			1.82	1.66								9.9	2.02
				5	8.4			1.82	1.71								8.7	1.89
				4.9	6.5			1.86	2.04								5.7	2.07
				5	4.2			1.87	2.08								4.4	2.05
				4.6	8.4			1.86	2.18
				5.3	3.5			1.86	2.13
				10.4				1.86
				8.1				1.85
				8.2				1.85
				8.1				1.85
				8				1.85
				8.3				1.85
				7.2				1.85
				5.2				1.85
				6.6				1.86
				8.6				1.85
				7.4				1.84
				12.2				1.84
				7.2				1.83
				6.6				1.81
				18.6				1.8
				13.4				1.84
				7.6				1.83
				10				1.85
				8.8				1.85
				4.9				1.84
				14.1				1.85
				10.3				1.85
				14.5				1.85
				12.5				1.85
				13.8				1.85
				7.6				1.85
				10.5				1.85
				5.9				1.83
				13.7				1.84
				13.4				1.83
				9.2				1.84
				9.1				1.83
				8.8				1.83
				8.2				1.85
				9.4				1.85
				16.2				1.83
				16.6				1.82

## Sheet: Figure 3
Sample	Liquid PCR	PSP	Category
1	0	7	Control
2	13	13	Control
3	0	7	Control
4	0	0	Control
5	13	13	Control
6	0	13	Control
7	0	0	Control
8	0	0	Control
9	33	27	NET
10	27	73	NET
11	27	27	NET
12	27	27	NET
13	40	27	NET
14	27	13	NET
15	33	27	NET
16	33	47	NET
17	33	27	NET
18	47	73	NET
19	47	73	NET
20	73	80	NET
21	47	27	NET
22	73	60	NET
23	73	67	NET
24	47	73	NET
25	73	20	NET
26	47	73	NET
27	93	67	NET
28	80	67	NET
29	100	80	NET
30	80	73	NET
31	80	80	NET
32	87	87	NET
33	87	87	NET
34	93	93	NET
35	93	93	NET
36	27	20	NET
37	27	60	NET
38	93	93	NET
39	87	87	NET
40	40	7	NET
41	27	27	NET
42	87	73	NET
43	100	73	NET
44	73	73	NET

## Sheet: Figure 4
Control-NETest	Non-NET-controls_NETest	NET-NETest		Control-CgA	Non-NET-controls_CgA	NET-CgA
0	6.66667	26.6667		14	121	140
0	6.66667	26.6667		12	110	102
13	6.66667	86.6667		18	87	152
13	6.66667	26.6667		103	174	215
20	6.66667	33.3333		59	58	46
13	6.66667	93.3333		44	87	411
13	6.66667	40		26	132	318
13	6.66667	6.66667		44	58	46
13	6.66667	26.6667		36	32	131
7	6.66667	46.6667		129	28	29
20	0	26.6667		29	65	30
13	6.66667	46.6667		22	34	63
0	6.66667	26.6667		118	84	105
7	20	40		38	99	42
13	6.66667	26.6667		125	67	132
0	6.66667	26.6667		11	86	58
13	27	6.66667		72	47	41
20	20	46.6667		56	101	127
20	6.66667	26.6667		25	32	636
13	0	46.6667		35	25	20
13	6.66667	93.3333		85	45	142
13	6.66667	100		38	21	31
7	0	73.3333		107	90.7639	42
20	27	100		74	79.5198	128
7	0	93.3333		108	57.6713	18
13	6.66667	93.3333		90	69.131	17
7	0	86.6667		39	47.0019	46
0	6.66667	40		34	147	55
20	0	46.6667		55	63	257
13	6.66667	86.6667		21	112	24
	7	100			2076	35
	0	80			275	743
	0	80			238	149
	0	26.6667			144	64
	33	26.6667			139	229
	0	93.3333			125	429
	20.3704	86.6667			112	82
	7	80			108	412
	0	93.3333			103	34
	20	26.6667			101	158
	0	93.3333			100	127
	27	93.3333			91	134
	27	86.6667			44	95
	20	93.3333			41	54
	20.3704	93.3333			41	43
	0	93.3333			37	2402
	13	93.3333			37	91
	20.3704	33.3333			35	394
	7	100			34	31
	0	26.6667			31	27
	33				30
	87				187
	80				85
	73				93
	7				27
	7				43
	7				89
	73				93
	53				174
	13				33
	7				112
	7				47
	7				65
	7				128
	7				27
	7				33
	7				118
	53				173
	7				44
	7				58
	13				101
	20				40
	13				121
	7				33
	7				55
	7				64
	7				118
	7				124
	7				207
	7				54
	7				88
	7				65
	7				117
	7				84
	7				56
	7				125
	7				102

## Sheet: Figure 5
Wren Laboratories	HCA_London_UK
40	40
33.3333	33.3333
100	80
13.3333	26.6667
13.3333	13.3333
20	20
26.7	20
93.3	100
26.7	26.7
26.7	26.7
20	26.7
20	26.7
93.3333	93.3333
93.3333	93.3333
86.7778	93.3333
0	0
20	26.6667
20	33.3333

## Sheet: Figure 6
Inter-assay						Intra-assay
Sample 1	Sample 2	Sample 3	Sample 4	Sample 5		Result 1	Result 2
13.3	20	40	86.7	93.3		40	40
13.3	20	40	80	100		40	40
13.3	20	40	86.7	100		40	40
13.3	20	40	80	100		40	40
13.3	20	40	80	86.7		40	40
13.3	20	40		100		40	40
	26.7	40		86.7		40	40
	20	40				40	40
	20	40				40	40
	20	40				40	40
						93.3	100
						100	100
						100	100
						86.7	100
						100	86.7
						86.7	86.7
						13.3	13.3
						13.3	13.3
						13.3	13.3
						13.3	13.3
						13.3	13.3
						26.7	26.7
						26.7	26.7
						26.7	26.7
						73.3	67
						73.3	67
						73.3	73.3
						73.3	73.3
						73.3	73.3
						73.3	73.3

## Sheet: Figure 7
Liquid	PSP	CgA
26.7	26.6667	43
26.7	53.3333	38
40	33.3333	2374
26.7	26.6667	137
26.7	33.3333	54
26.7	26.6667	31
26.7	40	39
20	13.3333	27
26.7	26.6667	32
33.3	26.6667	116
80	93.3333	3952
26.67	33.3333	82
26.7	33.3333	245
40	33.3333	54
26.7	26.6667	71
73.3	80	43
26.7	33.3333	30
26.7	33.3333	39
26.67	26.6667	58
40	26.6667	60
86.7	86.6667	273
33.3	33.3333	17
26.667	26.6667	24
26.667	26.6667	428
26.7	26.6667	31
33.3	40	58
26.7	33.3333	236
26.7	33.3333	29
93.3	93.3333	30
33.3	26.6667	55
26.7	26.6667	28
86.7	80	26
33.3	26.6667	55
86.7	86.6667	2674
26.7	33.3333	58
26.7	26.6667	59
40	26.6667	126
26.7	40	1267
26.7	40	43
40	46.7	45
26.7	26.6667	28
40	40	103
26.7	40	47
86.7	93.3333	453
26.7	26.6667	88
26.7	33.3333	49
26.7	26.6667	113
86.7	86.6667	28
